# Supplementary material for: Preparation of Antihypertensive Drugs in Biological Matrix with Solvent Front Position Extraction for LC–MS/MS Analysis
Source: Molecules. 2021 Dec 29;27(1):205. doi: 10.3390/molecules27010205 (PMC8746826; doi:10.3390/molecules27010205)
Supplement: Supplementary file 1 [file molecules-27-00205-s001.zip]

Archive with 1 entries (1 files):
- molecules-1516809-supplementary.mp4
